# Supplementary material for: Classifying dynamic transitions in high dimensional neural mass models: A random forest approach
Source: PLoS Comput Biol. 2018 Mar 2;14(3):e1006009. doi: 10.1371/journal.pcbi.1006009 (PMC5851637; doi:10.1371/journal.pcbi.1006009)
Supplement: S1 Code — Code to generate the different results of the article. (ZIP) [file pcbi.1006009.s001.zip]

Archive with 15 entries (12 files):
- code/matlab/
- code/matlab/matlab2R.m
- code/matlab/menu.m
- code/matlab/Wendlingmodel/
- code/matlab/Wendlingmodel/fTMS2.m
- code/matlab/Wendlingmodel/S2.m
- code/matlab/Wendlingmodel/simulatorW3.asv
- code/matlab/Wendlingmodel/simulatorW3.m
- code/R/
- code/R/ComputeNVI.R
- code/R/fancyRpartPlot2.R
- code/R/legendtree.R
- code/R/maketreeforarticle-fig7-8.R
- code/R/plotseizureandSS-fig6.R
- code/README.md
