# Supplementary material for: Classifying dynamic transitions in high dimensional neural mass models: A random forest approach
Source: PLoS Comput Biol. 2018 Mar 2;14(3):e1006009. doi: 10.1371/journal.pcbi.1006009 (PMC5851637; doi:10.1371/journal.pcbi.1006009)
Supplement: S1 Code — Code to generate the different results of the article. (ZIP) [file pcbi.1006009.s001.zip › code/matlab/matlab2R.m]

% Create data base for r


%%%%%%%%%%%%%%%%%%%%
%%%%% Load matlab computation
%%%%%%%%%%%%%%%%%%%%
clear;
path=;
load([path 'simulation.mat'])


PredictorNames={'A' 'B' 'G' 'P' 'a' 'b' 'g' 'C' 'v0' 'e0' 'r'};
Ydescription={'Amplitude','Frequency','Peaks'};
H=H(~isnan(Y(:,1)),:); %remove NA value, it does happen very rarely maybe 1 in a million.
Y=Y(~isnan(Y(:,1)),:);
data=[H Y];
%%%%%%%%%%%%%
%%% create the csv file to use in r
%%%%%%%%%%%%%
% seizure
newlabel=discretize(Y(:,3),[0 1.1  10000])-1; % Peaks
data=[newlabel H];
csvwrite('seizuredynamics.csv',data);

%Steady state dynamics
newlabel=discretize(Y(:,1),[0 0.1 10000])-1; % amplitude inferior to 0.1
data=[newlabel H];
csvwrite('SSdynamics.csv',data);


%amplitude
newlabel=Y(:,1); %plausible amplitude of the cycle
data=[newlabel H];
csvwrite([ path 'amplituderegression.csv'],data);

%frequency
newlabel=Y(:,2); %plausible frequency of a cycle
data=[newlabel H];
csvwrite([ path 'frequencyregression.csv'],data);
