# Supplementary material for: Classifying dynamic transitions in high dimensional neural mass models: A random forest approach
Source: PLoS Comput Biol. 2018 Mar 2;14(3):e1006009. doi: 10.1371/journal.pcbi.1006009 (PMC5851637; doi:10.1371/journal.pcbi.1006009)
Supplement: S1 Code — Code to generate the different results of the article. (ZIP) [file pcbi.1006009.s001.zip › code/matlab/menu.m]

path=; %path of the code
%%
%%%%%%%%%%%%%%%%%%%%%%%%
%%%%%%Design
%%%%%%%%%%%%%%%%%%%%%%%%
N=2000000;
sizehcube=N/100; %to speed up the computation of the latin hypercube while keeping a good sampling
H=[];
% A B G P a b g C v0 e0 r
minrange=[0 0 0 0 25 6.5 350 0 2 0.5 0.3];
maxrange=[10 50 50 2000 140 110 650 1350 9 7.5 0.8];
ranges=maxrange-minrange;
parameters0m=repmat( minrange,sizehcube,1);
msintervalparameters=repmat(ranges,sizehcube,1);
for i=1:floor(N/sizehcube)
    disp(i)
    sample=lhsdesign(sizehcube,length(ranges));
    H=[H; sample.*msintervalparameters+parameters0m];
    
end
save([path 'parameters'],'H')%%
%%
%%%%%%%%%%%%%%%%%%%%%%%%
%%%%%%simulation
%%%%%%%%%%%%%%%%%%%%%%%%
load([path 'parameters'])
Y=simulatorW3(H,N,p);
save([path 'simulation'],'Y','H')
quit;
