# Supplementary material for: Classifying dynamic transitions in high dimensional neural mass models: A random forest approach
Source: PLoS Comput Biol. 2018 Mar 2;14(3):e1006009. doi: 10.1371/journal.pcbi.1006009 (PMC5851637; doi:10.1371/journal.pcbi.1006009)
Supplement: S1 Code — Code to generate the different results of the article. (ZIP) [file pcbi.1006009.s001.zip › code/matlab/Wendlingmodel/fTMS2.m]

function dydt = fTMS2(t,y,para)
%A function to simulate a population of neurons following the model of wendling
%
%a=100;b=50;g=500;C=135;C_1=C;C_2=0.8*C;C_3=0.25*C;
%C_4=0.25*C;C_5=0.3*C;C_6=0.1*C;C_7=0.8*C;
A=para(1);
B=para(2);
G=para(3);
P=para(4);
a=para(5);
b=para(6);
g=para(7);
C_1=para(8);
C_2=para(9);
C_3=para(10);
C_4=para(11);
C_5=para(12);
C_6=para(13);
C_7=para(14);
v_0=para(15);
e_0=para(16);
r=para(17);


top=[zeros(5) eye(5)];
bot=[[-a*a 0 0 0 0;0 -a*a 0 0 0;0 0 -b*b 0 0;0 0 0 -g*g 0;0 0 0 0 -b*b]...
    diag([-2*a -2*a -2*b -2*g -2*b])];
M=[top;bot];
L=M * y;
    NL= ([0 0 0 0 0 A*a A*a B*b*C_4 G*g*C_7 B*b*C_6]...
        .* [0 0 0 0 0 S2(y(2)-y(3)-y(4),v_0,e_0,r) P+C_2*S2(C_1*y(1),v_0,e_0,r)...
        S2(C_3*y(1),v_0,e_0,r) S2(C_5*y(1)-y(5),v_0,e_0,r) S2(C_3*y(1),v_0,e_0,r)])';
dydt=L+NL;
end
