# Supplementary material for: Classifying dynamic transitions in high dimensional neural mass models: A random forest approach
Source: PLoS Comput Biol. 2018 Mar 2;14(3):e1006009. doi: 10.1371/journal.pcbi.1006009 (PMC5851637; doi:10.1371/journal.pcbi.1006009)
Supplement: S1 Code — Code to generate the different results of the article. (ZIP) [file pcbi.1006009.s001.zip › code/matlab/Wendlingmodel/S2.m]

function output_args  = S2(v,v_0,e_0,r)
% S function as in Wendling et al 2002
output_args=2*e_0/(1+exp(r*(v_0-v)));
