# Supplementary material for: Classifying dynamic transitions in high dimensional neural mass models: A random forest approach
Source: PLoS Comput Biol. 2018 Mar 2;14(3):e1006009. doi: 10.1371/journal.pcbi.1006009 (PMC5851637; doi:10.1371/journal.pcbi.1006009)
Supplement: S1 Code — Code to generate the different results of the article. (ZIP) [file pcbi.1006009.s001.zip › code/matlab/Wendlingmodel/simulatorW3.m]

function [ output_args ] = simulatorW3( H,N,p )
% function to simulate the wendling model and extract meaningful summary of
% the simulation
%  The Wendling model is simulated over 20 seconds, the first 10 seconds
%  are burn. the amplitude, the frequency and the number of peak per cycle are computed
% H the parameters
% N number of simulation
% p number of output, typically 3
if size(H,2)==11
    othersparameters=bsxfun(@times,H(:,8),[0.8 0.25 0.25 0.3 0.1 0.8]);
    H=[H(:,1:8) othersparameters H(:,9:end)];
else
    print('Wrong number of parameters')
end
output_args=zeros(N,p);
T=20;
y0=[0 0 0 0 0 0 0 0 0 0];
delta_t=500;

Fs =delta_t;            % Sampling frequency
L =length(10:1/delta_t:T);             % Length of signal

parfor i=1:size(H,1)
    disp(i)
    [~,y ] = ode45(@fTMS2,0:1/delta_t:T,y0,[],H(i,:));
    y=y';
    Y=y(2,10*delta_t:end)-y(3,10*delta_t:end)-y(4,10*delta_t:end);
    %frequency
    S = fft(Y);
    P2 = abs(S/L);
    P1 = P2(1:floor(L/2)+1);
    P1(2:end-1) = 2*P1(2:end-1);
    
    f = Fs/L;
    amplitude=max(Y)-min(Y);
    try
        if amplitude<0.1
            frequency=0.1;
            Peaks=0;
        else
            try
                [~,pos]=findpeaks(P1,'MinPeakHeight',max(P1(2:end))/10);
            catch
                [~,pos]=findpeaks(P1);
            end
            indexMax=pos(1);
            frequency =indexMax*f;
            %     Peaks
            Pks = findpeaks(Y);%,'MinPeakProminence',amplitude/100);
            Peaks=length(Pks)/(frequency*(T-10));
            % control special cases, quite rare when fft is bad to deal with the
            % true frequency
            if (Peaks-floor(Peaks))>0.2 && (Peaks-floor(Peaks))<0.8
                try
                    [~,pos]=findpeaks(P1,'MinPeakHeight',max(P1(2:end))/50);
                catch
                    [~,pos]=findpeaks(P1);
                end
                indexMax=pos(1);
            end
            
            frequency =indexMax*f;
            %     Peaks
        end
        if frequency<0.11
            Peaks=0;
        end
        
        output_args(i,:)=[amplitude frequency  Peaks];
    catch E
        output_args(i,:)=[NaN NaN NaN];
    end
end
end
