# Supplementary material for: Classifying dynamic transitions in high dimensional neural mass models: A random forest approach
Source: PLoS Comput Biol. 2018 Mar 2;14(3):e1006009. doi: 10.1371/journal.pcbi.1006009 (PMC5851637; doi:10.1371/journal.pcbi.1006009)
Supplement: S1 Code — Code to generate the different results of the article. (ZIP) [file pcbi.1006009.s001.zip › code/R/ComputeNVI.R]

# Plotting Classification Trees with the plot.rpart and rattle pckages

library(rpart)				        # Popular decision tree algorithm
library(rattle)					# Fancy tree plot
library(rpart.plot)				# Enhanced tree plots
library(RColorBrewer)				# Color selection for fancy tree plot
library(party)					# Alternative decision tree algorithm
library(partykit)				# Convert rpart object to BinaryTree
library(randomForest) # Random forest package
#path of directory
pathdata<-
pathcode<-

########################################
##########NVI for the Steady state and for the seizure dynamics
########################################
form <- as.formula(Dynamic ~ .)
nfeatures=8;
Importanceparatable<-matrix(c(1:13),nfeatures,13)
parametersnames<-c('A','B','G','P','a','b','g','C','v0','e0','r','r$_{AB}$','r$_{ab}$')
features<-c("Steady state dynamics","Seizure dynamics",)
dimnames(Importanceparatable)<-list(features,parametersnames)
listcsv=c("SSdynamics.csv","seizuredynamics.csv")

for(i in 1:length(listcsv)){

table<-read.csv(paste(pathdata,listcsv[i],sep=""),header = FALSE)
colnames(table)<-c('Dynamic','A','B','G','P','a','b','g','C','v0','e0','r')
table<-table[!is.nan(table$Dynamic),]
table$Dynamic<-factor(table$Dynamic)
table<-data.frame(table)
table$r_AB<-table$A/table$B
table$r_ab<-table$a/table$b
# nodesize=floor(sum(as.numeric(table$Dynamic)-1)/100)
nodesize=2000
## Random forest
fit <- randomForest(Dynamic ~ .,   data=table,ntree=100,nodesize=nodesize,localImp=TRUE)
print(fit) # view results
importance(fit) # importance of each predictor 
imp=importance(fit)
imp<-data.frame(imp)
Importanceparatable[i,]<-imp$MeanDecreaseGini/max(imp$MeanDecreaseGini)
}


########################################
##########NVI for the Amplitude 
########################################
table<-read.csv(paste(pathdata,"amplituderegression.csv",sep=""),header = FALSE)
colnames(table)<-c('Dynamic','A','B','G','P','a','b','g','C','v0','e0','r')
table<-table[!is.nan(table$Dynamic),]

table<-data.frame(table)
table<-table[,]

## Random forest

library(randomForest)

fit <- randomForest(Dynamic ~ .,   data=table[table$Dynamic>0.2,],ntree=25,nodesize=2000,localImp=TRUE)
print(fit) # view results
importance(fit) # importance of each predictor 
imp=importance(fit)
imp<-data.frame(imp)
imp$IncNodePurity/max(imp$IncNodePurity)

summary(table)
table$r_AB<-table$A/table$B
table$r_ab<-table$a/table$b
tree.2 <- rpart(form,table[table$Dynamic>0.2,],control=rpart.control(minsplit=25000,cp=0))			# A more reasonable tree

fit <- randomForest(Dynamic ~ .,   data=table[table$Dynamic>0.2,],ntree=100,nodesize=2000,localImp=TRUE)
print(fit) # view results
importance(fit) # importance of each predictor 
imp=importance(fit)
imp<-data.frame(imp)
imp$IncNodePurity/max(imp$IncNodePurity)

########################################
##########NVI for the frequency
########################################

table<-read.csv(paste(pathdata,"frequencyregression.csv",sep=""),header = FALSE)
colnames(table)<-c('Dynamic','A','B','G','P','a','b','g','C','v0','e0','r')
table<-table[!is.nan(table$Dynamic),]
table<-data.frame(table)
table<-table[table$Dynamic>0.2,]
summary(table)
## Random forest

library(randomForest)

fit <- randomForest(Dynamic ~ .,   data=table,ntree=100,nodesize=2000)
print(fit) # view results
importance(fit) # importance of each predictor 
imp=importance(fit)
imp<-data.frame(imp)
imp$IncNodePurity/max(imp$IncNodePurity)

summary(table)
table$r_AB<-table$A/table$B
table$r_ab<-table$a/table$b

fit <- randomForest(Dynamic ~ .,   data=table,ntree=100,nodesize=2000)
print(fit) # view results
importance(fit) # importance of each predictor 
imp=importance(fit)
imp<-data.frame(imp)
imp$IncNodePurity/max(imp$IncNodePurity)
