# Supplementary material for: Classifying dynamic transitions in high dimensional neural mass models: A random forest approach
Source: PLoS Comput Biol. 2018 Mar 2;14(3):e1006009. doi: 10.1371/journal.pcbi.1006009 (PMC5851637; doi:10.1371/journal.pcbi.1006009)
Supplement: S1 Code — Code to generate the different results of the article. (ZIP) [file pcbi.1006009.s001.zip › code/R/legendtree.R]

fancyRpartPlotlegend <- function(model,
                            main="",
                            sub,
                            palettes,
                            ...)
{
  if (missing(sub))
    sub <- paste("Rattle",
                 format(Sys.time(), "%Y-%b-%d %H:%M:%S"), 
                 Sys.info()["user"])
  
  num.classes <- length(attr(model, "ylevels"))
  
  # Generate a colour palette, with a range of 5 (palsize) colours for
  # each of the 6 (numpals) palettes. The palette is collapsed into
  # one list. We index it according to the class. Keep to the lighter
  # end of the palette to ensure printing is okay otherwise the black
  # text is hard to read.
  
  default.palettes <- c("Greens", "Blues", "Oranges", "Purples", "Reds", "Greys")
  if (missing(palettes))
    palettes <- default.palettes
  missed <- setdiff(1:6, seq(length(palettes)))
  palettes <- c(palettes, default.palettes[missed])
  
  numpals <- 6
  palsize <- 5
  pals <- c(RColorBrewer::brewer.pal(9, palettes[1])[1:5],
            RColorBrewer::brewer.pal(9, palettes[2])[1:5],
            RColorBrewer::brewer.pal(9, palettes[3])[1:5],
            RColorBrewer::brewer.pal(9, palettes[4])[1:5],
            RColorBrewer::brewer.pal(9, palettes[5])[1:5],
            RColorBrewer::brewer.pal(9, palettes[6])[1:5])
  
  # Extract the scores/percentages for each of the nodes for the
  # majority decision.  The decisions are in column 1 of yval2 and the
  # percentages are in the final num.classes columns.
  
  # 121106 Need to handle regression as pointed out by Yana
  # Kane-Esrig, 26 October 2012.
  
  if (model$method == "class")
  {
    yval2per <- -(1:num.classes)-1
    per <- apply(model$frame$yval2[,yval2per], 1, function(x) x[1+x[1]])
  }
  else
  {
    # 130329 This is the deviance relative the the total deviance measured at
    # the root node. We use this to colour the strength of the node -
    # so more intense colour means less relative deviance.
    
    #per <- 1 - (model$frame$dev/model$frame$dev[1])
    
    # 130329 Perhaps instead we want to use the yval as the intensity
    # of the predicted value. Currently not handling negative values.
    
    per <- model$frame$yval/max(model$frame$yval)
    
  }
  
  # The conversion of a tree in CORElearn to an rpart tree results in these
  # being character, so ensure we have numerics.
  
  per <- as.numeric(per)
  
  # Calculate an index into the combined colour sequence. Once we go
  # above numpals * palsize (30) start over.
  
  if (model$method == "class")
    col.index <- ((palsize*(model$frame$yval-1) +
                     trunc(pmin(1 + (per * palsize), palsize))) %%
                    (numpals * palsize))
  else
    col.index <- round(per * (palsize-1)) + 1
  
  # Ensure the index is positive. Thanks to John Vorwald, 8 Dec
  # 2014. The bug can arise when model$frame$yval are all
  # negative. The error is:
  #
  #  fancyRpartPlot(rtreeFit,main=paste('RPART:',cName))
  #  Error in pals[col.index] : only 0's may be mixed with negative subscripts
  
  col.index <- abs(col.index)
  
  # Determine the amount of extra information added to the nodes.
  
  if (model$method == "class")
    extra <- 104
  else
    extra <- 101
  node.fun<-function(x,labs,digits,varlen)
  {
    n=length(x$frame$yval2[,6])
    rep(paste("Percentage of the total volume\n","Percentage of the total volume of seizure "),n)
  }
  # Generate the plot and title.
  split.fun <- function(x, labs, digits, varlen, faclen)
  {
    # replace commas with spaces (needed for strwrap)
    labs <- gsub(",", " ", labs)
    for(i in 1:length(labs)) {
      # split labs[i] into multiple lines
      labs[i] <- "Parameter constraint\nto cut the region in two"
    }
    labs
  }
  
  rpart.plot::prp(model, type=2,
                  #box.col=pals[col.index],#color box
                  nn=FALSE,#Display the node numbers
                  varlen=0, #Length of variable names in text at the splits
                  faclen=0, #use full names.
                  shadow.col=0,# no shadow
                  fallen.leaves=TRUE,#position the leaf nodes at the bottom of the graph.
                  node.fun=node.fun,
                  split.fun=split.fun,
                  branch.lty=1,#branch type
                  yesno=2,
                  split.border.col=1,
                  #uniform=TRUE, #if TRUE (the default), the vertical spacing of the nodes is uniform. If FALSE, the nodes are spaced proportionally to the fit
                  #tweak=1.3,#size letter
                  ...)
  
  title(main=main, sub=sub)
}


tree.2 <- rpart(form,table[,c(1,2)],parms=list(split="information", loss=matrix(c(0,1,10000,0), byrow=TRUE, nrow=2)),control=rpart.control(minsplit=100000,cp=0),method="class")			# A more reasonable tree
summary(tree.2)
fancyRpartPlotlegend(tree.2,main="",sub="",tweak=1.5)				# A fancy plot from rattle

library(ggplot2)
library(GGally)
colourlow=rev(brewer.pal(n=10,name="RdYlBu"))
#colourlow=brewer.pal(n=9,name="Reds")
breaklow=seq(0,0.5,0.1)
x=c(0,1)
y=c(0,1)
Vfill=c(0,1)
Vcolor=c(0,1)
legenddataf<-data.frame(x,y,Vfill,Vcolor)
legenddataf$Vcolor<-factor(legenddataf$Vcolor)
p<-ggplot(legenddataf,aes(x, y))+
  geom_raster(aes(x, y, fill=Vfill),position = "identity",interpolate = FALSE) +
  scale_fill_gradientn(colours = colourlow,breaks=range01(breaklow),labels=breaklow,name ="Likelihood of\nseizure dynamics\nin the region")
#scale_colour_gradient2(breaks = seq(0,1,0.2),midpoint = 0.5,
#                      low = "blue",mid="violet",high = "red",name = " Probability\nof Remaining\n")

p <- p+theme(legend.key.size = unit(1.6, "cm"))+
  theme(legend.title = element_text(size = 15),legend.position="bottom")
legend<-grab_legend(p)
