# Supplementary material for: Classifying dynamic transitions in high dimensional neural mass models: A random forest approach
Source: PLoS Comput Biol. 2018 Mar 2;14(3):e1006009. doi: 10.1371/journal.pcbi.1006009 (PMC5851637; doi:10.1371/journal.pcbi.1006009)
Supplement: S1 Code — Code to generate the different results of the article. (ZIP) [file pcbi.1006009.s001.zip › code/R/maketreeforarticle-fig7-8.R]

# Plotting Classification Trees with the plot.rpart and rattle pckages

library(rpart)				        # Popular decision tree algorithm
library(rattle)					# Fancy tree plot
library(rpart.plot)				# Enhanced tree plots
library(RColorBrewer)				# Color selection for fancy tree plot
library(party)					# Alternative decision tree algorithm
library(partykit)				# Convert rpart object to BinaryTree
library(randomForest) # Random forest package

pathdata<-
pathcode<-
  
colour<-brewer.pal(n=9,name="Reds")
form <- as.formula(Dynamic ~ .)
source(paste(pathcode,"fancyRpartPlot2.R",sep=""))

table<-read.csv(paste(pathdata,"seizuredynamics.csv",sep=""),header = FALSE)
colnames(table)<-c('Dynamic','A','B','G','P','a','b','g','C','v0','e0','r')
table<-table[!is.nan(table$Dynamic),]
table$Dynamic<-factor(table$Dynamic)
table<-data.frame(table)
summary(table)

#create different trees
tree.1 <- rpart(form,table,parms=list(split="information", loss=matrix(c(0,1,10,0), byrow=TRUE, nrow=2)),control=rpart.control(minsplit=150000,cp=0),method="class")			# A more reasonable tree
summary(tree.1)
fancyRpartPlot2(tree.1,main="",sub="",palettes=colour)				# A fancy plot from rattle

tree.small <- rpart(form,table,parms=list(split="information", loss=matrix(c(0,1,10,0), byrow=TRUE, nrow=2)),control=rpart.control(minsplit=700000,cp=0),method="class")			# A more reasonable tree
summary(tree.small)
fancyRpartPlot2(tree.small,main="",sub="",palettes=colour,tweak=2)				# A fancy plot from rattle


table$r_AB<-table$A/table$B
table$r_ab<-table$a/table$b

# Get some data
colnames(table)[13]<-"A/B"
colnames(table)[14]<-"a/b"
# Make trees

tree.2 <- rpart(form,table,parms=list(split="information", loss=matrix(c(0,1,2,0), byrow=TRUE, nrow=2)),control=rpart.control(minsplit=125000,cp=0),method="class")			# A more reasonable tree
summary(tree.2)
fancyRpartPlot2(tree.2,main="",sub="",tweak=1.25,palettes=colour)				# A fancy plot from rattle


tree.3 <- rpart(form,table,parms=list(split="information", loss=matrix(c(0,1,10,0), byrow=TRUE, nrow=2)),control=rpart.control(minsplit=3000,cp=0),method="class")			# A more reasonable tree
summary(tree.3)
fancyRpartPlot2(tree.3,main="",sub=",",palettes=colour)				# A fancy plot from rattle
