# Supplementary material for: Classifying dynamic transitions in high dimensional neural mass models: A random forest approach
Source: PLoS Comput Biol. 2018 Mar 2;14(3):e1006009. doi: 10.1371/journal.pcbi.1006009 (PMC5851637; doi:10.1371/journal.pcbi.1006009)
Supplement: S1 Code — Code to generate the different results of the article. (ZIP) [file pcbi.1006009.s001.zip › code/R/plotseizureandSS-fig6.R]

library(GGally)
library(ggplot2)
library(RColorBrewer)

pathdata<-
table1<-read.csv(paste(pathdata,"seizuredynamics.csv",sep=""),header = FALSE)
colnames(table1)<-c('Dynamic','A','B','G','P','a','b','g','C','v0','e0','r')
table1<-table1[!is.nan(table1$Dynamic),]

table1$Dynamic<-factor(table1$Dynamic)
table1<-data.frame(table1)
summary(table1)
classdynamics<-as.numeric(table1$Dynamic)-1
parameters1=table1[,-1]
pscalemax1<-apply(as.matrix(parameters1),2,max)
pscalemin1<-apply(as.matrix(parameters1),2,min)

table2<-read.csv(paste(pathdata,"SSdynamics.csv",sep=""),header = FALSE)
colnames(table2)<-c('Dynamic','A','B','G','P','a','b','g','C','v0','e0','r')
table2<-table2[!is.nan(table2$Dynamic),]
table2$Dynamic<-abs(table2$Dynamic-2)
table2$Dynamic<-factor(table2$Dynamic)
table2<-data.frame(table2)

parameters2=table2[,-1]
pscalemax2<-apply(as.matrix(parameters2),2,max)
pscalemin2<-apply(as.matrix(parameters2),2,min)
Pnames<-c('A','B','G','P','a','b','g','C','v0','e0','r')
Pnames2<-Pnames

nplt <-11# Number of parameter
nparaplot<-c(1:nplt)
par(mfrow=c(nplt,nplt))
nbins <- 20 #number of pixels per picture
nroy1<-parameters1[table1$Dynamic==1,]
nroy2<-parameters2[table2$Dynamic==1,]
interpolateboolean<-FALSE

# breaklow<-c(0.05,0.10,0.15, 0.2)
breaklow<-seq(0,1,0.1)
colourlow<-brewer.pal(n=length(breaklow),name="RdYlBu")
colourlow<-rev(colourlow)
colourup <- c("blue", "red4")

p_ <- GGally::print_if_interactive
#vectplot<-c(2,3,6,7,14,16,17,20)
vectplot<-1:nplt
nplt<-length(vectplot)

plotList <- list()
colindex=0;
rowindex=0;
for (i in vectplot){
  colindex=0;rowindex=rowindex+1;
  for (j in vectplot){
    colindex=colindex+1;
    if(i == j) { #plot the marginal distribution
      print(i)
      dataploti<-data.frame(range01(c(pscalemin1[i],pscalemax1[i],nroy1[,i])))
      colnames(dataploti)<-'X1'
      plotList[[rowindex+(colindex-1)*nplt]] <- ggplot(dataploti,aes(X1))+
        theme(panel.grid.minor=element_blank(),panel.grid.major=element_blank())+
        theme(plot.background = element_rect(fill = 'white', colour = 'white'))+
        theme(axis.title.y = element_blank()) +
        theme(axis.title.x = element_blank())+
        scale_x_discrete(breaks=NULL)+
        scale_y_discrete(breaks=c(pscalemin1[i],pscalemax1[i]))+
        annotate("text", x=0.5, y=0.5, label=  Pnames[i],size=5,fontface =2,parse=TRUE) + 
        theme(legend.position="none")
      
    } else if(i>j){ #plot the ratio of implausible points versus the total points in a region of space
      x.bin <- seq(pscalemin1[i]-0.00001, pscalemax1[i]+0.00001, length=nbins)
      y.bin <- seq(pscalemin1[j]-0.00001, pscalemax1[j]+0.00001, length=nbins)
      
      freq <-  as.data.frame(table(findInterval(nroy1[,i], x.bin),findInterval(nroy1[,j], y.bin)))
      freqall<-as.data.frame(table(findInterval(parameters1[,i], x.bin),findInterval(parameters1[,j], y.bin)))
      
      ratiofreq<-freqall
      if(dim(freqall)[1]!=dim(freq)[1]){
        freqcorrection<-freqall
        freqcorrection[,3]<-0
        
        for (k in 1:(nbins-1)){
          for(l in 1:(nbins-1)){
            if(length(freq[freq[,1]==k&freq[,2]==l,1])>0){
              freqcorrection[freqcorrection[,1]==k&freqcorrection[,2]==l,3]<-freq[freq[,1]==k&freq[,2]==l,3]}
          }
        }
        freq=freqcorrection
      }
      
      for(k in 1:dim(freqall)[1]){
        if (freqall[k,3]>0){
          ratiofreq[k,3]<-freq[k,3]/freqall[k,3]
        }
        else{
          ratiofreq[k,3]<-NA
        }
      }
      
      plotList[[rowindex+(colindex-1)*nplt]] <-ggplot(data.frame(ratiofreq))+
        geom_raster(aes(Var1, Var2, fill=Freq),position = "identity",interpolate = interpolateboolean) +
        scale_fill_gradientn(colours = colourlow,breaks=breaklow,values=c(0,breaklow,1),limits = c(0, 1))+
        theme(axis.title.y = element_blank()) +
        theme(axis.title.x = element_blank())+
        scale_x_discrete(breaks=NULL)+
        scale_y_discrete(breaks=NULL)+
        theme(legend.position="none")
      
      
    }
    else{
      x.bin <- seq(pscalemin2[i]-0.00001, pscalemax2[i]+0.00001, length=nbins)
      y.bin <- seq(pscalemin2[j]-0.00001, pscalemax2[j]+0.00001, length=nbins)
      
      freq <-  as.data.frame(table(findInterval(nroy2[,i], x.bin),findInterval(nroy2[,j], y.bin)))
      freqall<-as.data.frame(table(findInterval(parameters2[,i], x.bin),findInterval(parameters2[,j], y.bin)))
      
      ratiofreq<-freqall
      if(dim(freqall)[1]!=dim(freq)[1]){
        freqcorrection<-freqall
        freqcorrection[,3]<-0
        
        for (k in 1:(nbins-1)){
          for(l in 1:(nbins-1)){
            if(length(freq[freq[,1]==k&freq[,2]==l,1])>0){
              freqcorrection[freqcorrection[,1]==k&freqcorrection[,2]==l,3]<-freq[freq[,1]==k&freq[,2]==l,3]}
          }
        }
        freq=freqcorrection
      }
      
      for(k in 1:dim(freqall)[1]){
        if (freqall[k,3]>0){
          ratiofreq[k,3]<-freq[k,3]/freqall[k,3]
        }
        else{
          ratiofreq[k,3]<-NA
        }
      }
      
      plotList[[rowindex+(colindex-1)*nplt]] <-ggplot(data.frame(ratiofreq))+
        geom_raster(aes(Var1, Var2, fill=Freq),position = "identity",interpolate = interpolateboolean) +
        scale_fill_gradientn(colours = colourlow,breaks=breaklow,values=c(0,breaklow,1),limits = c(0, 1))+
        theme(axis.title.y = element_blank()) +
        theme(axis.title.x = element_blank())+
        scale_x_discrete(breaks=NULL)+
        scale_y_discrete(breaks=NULL)+
        theme(legend.position="none")
      
    }
  }
}
  #create the legend
  # Create an external plot and colloct the legend
  x=c(0,1)
  y=c(0,1)
  Vfill=c(0,1)
  Vcolor=c(0,1)
  legenddataf<-data.frame(x,y,Vfill,Vcolor)
  legenddataf$Vcolor<-factor(legenddataf$Vcolor)
  p<-ggplot(legenddataf,aes(x, y))+
    geom_raster(aes(x, y, fill=Vfill),position = "identity",interpolate = FALSE) +
    scale_fill_gradientn(colours = colourlow,breaks=range01(breaklow),labels=breaklow,name ="Likelihood of\nevent\n")
     #scale_colour_gradient2(breaks = seq(0,1,0.2),midpoint = 0.5,
  #                      low = "blue",mid="violet",high = "red",name = " Probability\nof Remaining\n")
  
  p <- p+theme(legend.key.size = unit(1.6, "cm"))+
    theme(legend.title = element_text(size = 10))
  legend<-grab_legend(p)
  #create the final plot which concatenate all the previous plot
  pm <- ggmatrix(
    plotList,
    nplt,nplt,
    NULL
    ,
    NULL
    ,
    byrow = TRUE,
    legend=legend
    
  )
  
  #plot the final plot
  p_(pm)
  
  # ggsave("test.jpeg",dpi=300,width =1805,height=797,units="mm",limitsize =FALSE)
  
