# Supplementary material for: Classifying dynamic transitions in high dimensional neural mass models: A random forest approach
Source: PLoS Comput Biol. 2018 Mar 2;14(3):e1006009. doi: 10.1371/journal.pcbi.1006009 (PMC5851637; doi:10.1371/journal.pcbi.1006009)
Supplement: S1 Code — Code to generate the different results of the article. (ZIP) [file pcbi.1006009.s001.zip › code/README.md]

Implementation provided corresponds to that used in:
"Classifying dynamic transitions in high dimensional neural mass models: A random forest approach"
by Lauric Ferrat, Marc Goodfellow and John Terry

There are two parts of code, one in matlab, as many mathematical models are often code in matlab and another in R as the machine learning packages are more developed.

in matlab:
'menu' create the design and the simulation. It can be time consuming without a super computer.
'matlab2R' transform the simulation in R format.
'Wendlingmodel' directory contains the necessary function to simulate the Wendling model.

In R:

'ComputeNVI' compute the different Normalised variable importance, the path for the reamining R code and data needs to be indicated
'fancyRpartPlot2' plot a tree
'legendtree' create the legend for the tree
'maketreeforarticle-fig7-8' create the different tree of the article
'plotseizureandSS-fig6' create the figure 6 of the article

I've put in code comments and subroutines are (hopefully!) not too opaque in naming. Any queries, bug fixes, etc., please email me. 
